# Supplementary material for: Labeled Bovine Serum Albumin as a Fluorescent Biosensor to Monitor the Stability of Lipid-Based Formulations
Source: Biosensors (Basel). 2025 Jul 3;15(7):425. doi: 10.3390/bios15070425 (PMC12293067; doi:10.3390/bios15070425)
Supplement: Supplementary file 1 [file biosensors-15-00425-s001.zip]

Archive with 1 entries (1 files):
- biosensors-3702691-supplementary.pdf
